# Supplementary material for: Response of Prolyl 4 Hydroxylases, Arabinogalactan Proteins and Homogalacturonans in Four Olive Cultivars under Long-Term Salinity Stress in Relation to Physiological and Morphological Changes
Source: Cells. 2023 May 24;12(11):1466. doi: 10.3390/cells12111466 (PMC10252747; doi:10.3390/cells12111466)
Supplement: Supplementary file 1 [file cells-12-01466-s001.zip]

Archive with 1 entries (1 files):
- cells-1953958-SI.pdf
